# Supplementary material for: Melatonin Attenuates H2O2-Induced Oxidative Injury by Upregulating LncRNA NEAT1 in HT22 Hippocampal Cells
Source: Int J Mol Sci. 2022 Oct 25;23(21):12891. doi: 10.3390/ijms232112891 (PMC9657978; doi:10.3390/ijms232112891)
Supplement: Supplementary file 1 [file ijms-23-12891-s001.zip]

Archive with 4 entries (4 files):
- ijms-1967640-supplementary/Supplementary Figure S1. The structure diagram of plasmid for establishing shRNA expression vector.pdf
- ijms-1967640-supplementary/Supplementary Figure S2. Analysis of the correlation between 6 candidate lncRNAs and 806 differentially expressed mRNAs.pdf
- ijms-1967640-supplementary/Supplementary Table S1. Detail information of shRNA-NEAT1 expression vector.xlsx
- ijms-1967640-supplementary/Supplementary Table S2. The sequence of primer for qPCR.pdf
