# Supplementary material for: Melatonin Attenuates H2O2-Induced Oxidative Injury by Upregulating LncRNA NEAT1 in HT22 Hippocampal Cells
Source: Int J Mol Sci. 2022 Oct 25;23(21):12891. doi: 10.3390/ijms232112891 (PMC9657978; doi:10.3390/ijms232112891)
Supplement: Supplementary file 1 [file ijms-23-12891-s001.zip › ijms-1967640-supplementary/Supplementary Table S1. Detail information of shRNA-NEAT1 expression vector.xlsx]

## Sheet: Sheet2
Vector name	Product name	Vector type	Gene name	Sequence of lncRNA
shRNA-NEAT1 expression vector	C01001 SuperSilencing™ shRNA Plasmid expression vector	pGPH1/GFP/Neo	mouse NEAT1-202	1 gtaggagtta gtgacaagga gggctcgctc ttggggctag tggtggggag gcagtggcca 61 gttcagggct cagatgagag aggtggcaga attagaggca gccactagga tgggggtgcg 121 aggagaagcg gggctaagta taaaggagac tagattttgg gacagtggac gtgtggaagg 181 cagcttccaa agcgccttta acaatccaca aagaaccagc agctttcaag accaggctat 241 ccctgctgtc tgctggcact tgacgtccag gagggcacaa gtttcacagg cctacatggg 301 ggcagtgtcc taacttgagt ggcagagcag cagttgatgg agac…
